# Supplementary material for: Change in Caffeine Consumption after Pandemic (CCAP-Study) among University Students: A Cross-Sectional Study from Italy
Source: Nutrients. 2024 Apr 11;16(8):1131. doi: 10.3390/nu16081131 (PMC11053568; doi:10.3390/nu16081131)
Supplement: Supplementary file 1 [file nutrients-16-01131-s001.zip]

Archive with 1 entries (1 files):
- nutrients-2943428-supplementary.pdf
